# Supplementary material for: Repertoire of novel sequence signatures for the detection of Candidatus Liberibacter asiaticus by quantitative real-time PCR
Source: BMC Microbiol. 2014 Feb 17;14:39. doi: 10.1186/1471-2180-14-39 (PMC4015361; doi:10.1186/1471-2180-14-39)
Supplement: Additional file 2 — PERL script 2 facilitates the identification of unique genes to Las. This script facilitates the identification of unique genes by automatically parsing all the BLAST output files generated from the Additional file 1 PERL script 1and returns the unique gene sequences with no similarity to the DNA sequences of other organisms. [file 1471-2180-14-39-S2.txt]

#!/usr/bin/perl -w
#----------------------------------------------------------------------------------
# Title     : script-2.pl
# Function  : Parse the blast output files to find unique sequences
# Version   : 1.0
# Comments  : Kogenaru et al. Repertoire of novel sequence signatures for the detection of Candidatus Liberibacter asiaticus by quantitative real-time PCR
#----------------------------------------------------------------------------------

use strict;

# Global variables
my $options = "";                                # users input options
my $infile = "";                                 # database file
my $outfile = "unique_seq";                      # output file

my $help = '
Read in the BLAST output files present in the current working directory and parse them to find unique sequences and write them to a outfile called unique_seq

usage: script-2.pl <BLAST output files>

Example: script-2.pl *.blast
';

# Processing command line options
if (scalar(@ARGV)<1) {die $help;}

# Extra safety
if ($ARGV[0] eq "") {die $help;}

my $blast_files = ''; # store in all the files in the given directory

# reads all the *.blast file from the directory and store then in string variable
for (my $i=0; $i<@ARGV; $i++) {
    $blast_files .= " $ARGV[$i] ";
} # end of for (my $i=0; $i<@ARGV; $i++) {

my @files = glob("$blast_files"); #read all such files into @files
my $blast_files_nr = scalar(@files); # counts the number of files read

printf(STDERR "Found %i BLAST output files...\n",$blast_files_nr);

# open file for writing output
open (OUT, ">$outfile") || die ("WARNING: could not open the $outfile: $!\n");

#Handle one by one files
foreach $infile (@files) {
    
    # variables for each blast output file
    my $blast_output = "";   # store the whole blast output in line
    my @blast_array = "";    # store each entry in array
    my $query_id = "";       # store the query ID
    my $hlb = ""; # if hlb hit found
    my $non_hlb = ""; # if non hlb hit found
    # parese only querey ID from $infile
    if ($infile =~ /([-\w+]+).blast/){$query_id = $1;}
    
    # Open the current file
    open (IN, "<$infile") || die ("WARNING: could not open the $infile: $!\n");
    while (defined(my $line = <IN>)){                    # retrieve file, line by line
	$blast_output .= $line; 
    }# End of the while loop
	close (IN);

    # store each hit in an array
    @blast_array = split(/>/, $blast_output);
    shift (@blast_array);                               # removes hit least information
    
    # process hit by hit for each blast output
    foreach my $hits (@blast_array) {
        
        # variables 
	my $gi = "";  # gi number
	my $org = ""; # organism name
	
	#process each hit
	if ($hits =~/^gi\|(\d+)\|(\w+)\|(\w+).(\d+)\|(.*)/){
	    $gi = $1;
	    $org = $5;
	    if($org =~/ Candidatus Liberibacter asiaticus str./){
		$hlb = "yes";
	    } 
	    else {
		$non_hlb = "no";
	    }
	} # end of if ($hits =~/Cand
    } # end of foreach  my $hits (@blast_array) {

    #check if the hit found only in hlb then write to file
    if ($hlb eq "yes" && $non_hlb eq ""){
	printf (OUT "$query_id\n");   
    }
} # end of foreach $infile (@files) {
close(OUT);
